# Supplementary material for: Recalibrating the body: visuotactile ventriloquism aftereffect
Source: PeerJ. 2018 Mar 15;6:e4504. doi: 10.7717/peerj.4504 (PMC5857348; doi:10.7717/peerj.4504)
Supplement: Supplemental Information 1 — This archive contains 20 .csv files for the tactile unisensory localization errors in the pre-test and the post-test from the subjects in the groups designated as “VT” and “TV”. The files are labelled as for example “vt_pre_1” indicating that the data corresponds to the pre-test tactile localization errors for the “VT” group from position number 1 (position 1 is nearest to the wrist and position 5 is nearest to the elbow). Each column represents a subject, and rows are individual trials. [file peerj-06-4504-s001.xlsx]

## Sheet: README
	This Excel document contains the change in localization error from pre- to post-exposure phase, stored in the 3 sheets subsequent to this one. For the sheets labelled "Tactile-Only" and "Bimodal", this refers to localization of the tactile stimulus during tactile-only trials and bimodal trials, respectively. The sheet labelled "Visual-Only" contains change in localization of visual stimuli on vis…

## Sheet: Tactile-Only
	Position Number
	1	2	3	4	5
V-Left	-2.4	-1.2462	-6.3846	-3.9077	-2.5692
V-Left	-2.2615	0.10769	6.5385	-3.0769	-4.6615
V-Left	8.6615	23.877	3.3385	5.7846	-6.4615
V-Left	1.4615	-4.8154	-8.3077	-6.1385	-7.3385
V-Left	-0.61538	-6.2615	0.33846	4.5692	-0.70769
V-Left	-9.7538	-6.2923	1.9538	-1.6308	1.2615
V-Left	3.4769	10.677	1.4769	1.7538	-3.4
V-Left	2.6154	5.3538	3.6615	-0.87692	1.7231
V-Left	2.4	1.9692	4.8769	0.46154	6.3692
V-Left	-3.1077	-5.2	-6.3846	-8	2.1231
V-Left	1.9692	5.4462	-0.46154	0.046154	-3
V-Left	-2.8	1.3385	3.9077	0.41538	0.046154
V-Left	5.3385	-0.27692	-1.5692	0.73846	-1.3846
V-Left	0.23077	-3.8769	-7	-4.9846	-1.4
V-Left	0.076923	0.47692	-0.81538	3.0462	0.89231
V-Left	-2.7385	17.031	4.9538	6.3231	4.4462
V-Left	7.5692	0.56923	-0.63077	4.0308	2.2154
V-Left	1.2769	10.692	11.646	2.4154	-0.18462
V-Right	-3.1385	-5.3077	-2.4615	-4.6308	-1.3231
V-Right	-2.6615	1.9846	-0.67692	-0.63077	1.8
V-Right	2.4769	4.2154	0.63077	-2.3692	-0.78462
V-Right	-2.8923	-7.4615	-6.6923	-7.0308	-4.6769
V-Right	-0.95385	-8.3692	-4.0615	-5.3385	-1.5846
V-Right	-6.3692	-7.3538	-8.7231	-3.6769	0.78462
V-Right	3.0615	-3.5846	-2.7077	-5.7692	-7.2769
V-Right	0.26154	-3.5692	-2.2154	-7.6769	-2.6154
V-Right	-2.8615	-5.9077	-6.5077	-1.9231	-1.8154
V-Right	-4.4	-3.0769	3.0154	-1.1231	-0.70769
V-Right	-3.4462	3.1385	-2.3077	-6.6308	-3.4
V-Right	-3.6615	6.6462	1.1538	-0.23077	0.75385
V-Right	7.7385	2.6923	-1.4615	-4.5077	-8.1077
V-Right	-1.0154	-5.0615	2.7231	-4.0154	-1.3538
V-Right	1.1692	4.9231	0.98462	0.92308	-2.5077
V-Right	1.4769	-1.2615	2.4462	3.2154	-3.0308
V-Right	0.75385	-0.87692	-8.9692	-4.4	-2.3692
V-Right	-1.0462	6.7385	-1.7231	-6.2923	-2.1692

## Sheet: Bimodal
	Pair of Tactile and Visual Position (e.g. t1v2 indicates tactile stimulus at position 1 and visual stimulus at position 2)
	t1v1	t2v1	t3v1	t4v1	t5v1	t1v2	t2v2	t3v2	t4v2	t5v2	t1v3	t2v3	t3v3	t4v3	t5v3	t1v4	t2v4	t3v4	t4v4	t5v4	t1v5	t2v5	t3v5	t4v5	t5v5
V-Left	8.3385	10.138	-0.26154	-7.2	-4.4769	6.0615	6.3692	1.4	6.8615	0.69231	0.061538	1.7692	-2.4923	-3.2308	-1.6308	-0.64615	0.076923	1.0769	-1.3846	-2.7231	-1.6308	-9.6462	-5.8923	-6.1538	-3.1385
V-Left	-4.6462	4.9385	-1.4923	1.2154	13.385	0.4	1.5385	5.5692	10.969	0.67692	2.4	3.7846	0.046154	9.9077	5.2308	2.3692	-1.2462	-0.4	-1.4462	2.8	-10.123	-2.6308	4.1538	9.0615	-0.52308
V-Left	8.3077	8.1385	1.1385	3.5077	-2.6154	17.862	16.415	14.692	6.1692	2.3231	24.154	30.369	9.4	18.846	6	3.6769	13.969	11.692	1.9692	12.6	11.185	9.2615	14.169	16.277	-1
V-Left	-5	3.5231	-10.323	-2.2923	-6.9077	1.2769	-2.8308	-2	1.1538	-11.262	-3.0462	-2.9231	-2.8923	-3.7692	-4.3692	0.10769	0.030769	-2.7846	-4.4308	-1.8923	-0.41538	4.6615	-3.7846	-0.53846	-0.86154
V-Left	-4.0308	5.5231	-2.6769	-8.7231	-1.0769	-1.0923	2.3385	-0.092308	-2.1231	-3.6923	0.23077	-2.2615	1.5077	0.27692	2.1385	2.9538	-0.061538	0.53846	-0.13846	1.1385	3.7692	-1.4923	-0.53846	3.6923	0.56923
V-Left	-6.4769	4.3077	-0.38462	-0.33846	6.4	-3.0308	-4.2	-0.66154	5.8308	6.8923	-4.0308	0.24615	-3.7385	3.1538	3.6769	-0.95385	-7.5231	-2.4615	3.0154	2.8308	-0.030769	-5.8769	-4.4154	-2.6	-6.0615
V-Left	0.63077	8.9538	-2.9077	-4.0769	-0.38462	2.9538	9.4769	-3.0154	6.5077	2.9077	7.7385	2.6615	8	-0.092308	8.4154	6.5692	8.4923	6.8	3.8308	-1.1538	7.7692	11.154	-5.5385	3	6.0154
V-Left	-3.5846	-7.4923	-8.5077	-4.0308	-5.4923	2.8154	1.7231	-7.2	-13.785	-10.415	1.9846	1.9846	0.96923	-2.0615	1.0615	9	6.8462	-5.9692	-0.83077	-7.4154	4.2462	-0.98462	-6	-7.4615	-4.6
V-Left	-0.4	0.47692	6.6462	-9.1692	-2.6615	3.6	1.3231	-2.3385	0.50769	-1.5385	10.723	6.7231	-0.66154	1.0615	-1.3385	13.615	11.215	8.4154	2.8462	-3.4308	6.3385	5.7231	-1.5231	-3.3231	3.1231
V-Left	-3.9385	1.8615	-5.6462	0.061538	6.5692	5.0154	1.6154	-0.32308	-7.6154	-6.3385	-2.1385	-5.2923	-3.4	-4.7385	0.33846	-10.092	-7.1385	-3.9692	-6.0154	-10.185	-7.5077	-5.4154	-16.569	-4.7077	-10.477
V-Left	-3.2923	-7.8462	-10.123	-20.338	-16.646	2.5077	0.27692	-6.5538	-7.6308	-4.9846	-0.15385	-1.7231	-3.7231	-2.2769	-5.4462	1.3077	1.48e-16	-1.2769	-0.66154	-0.30769	10.092	-4.5231	-0.96923	-6.1231	-1.6615
V-Left	1.6308	-21.662	0.89231	1.8154	-7	4.2	0.26154	2.4923	0.52308	-1.8462	0.47692	-3.2462	-4.7231	0.78462	0.32308	-6.2154	7.2923	3.0308	-2.9692	-0.84615	-2.2615	-4.0615	5.4308	-0.46154	-3.4
V-Left	1	8.7231	-3.3538	1	-2.5692	1.9077	3.0462	0.30769	0.75385	-1.4	3.6	1.3846	-0.92308	0.38462	0.12308	1.7538	-0.73846	0.90769	-7.8308	-4.9692	8.6	0.26154	0.47692	1.0769	-0.32308
V-Left	-1.9077	-1.6308	-5.7692	-12.354	4.9385	-2.3385	-2.2154	-2.6923	-1.9538	-0.33846	0.81538	1.3846	-3.3231	-1.3692	2.2462	2.2	-4.8615	4.7385	1.9077	1.1846	0.35385	6.3846	4.0923	0.8	1.2923
V-Left	-0.53846	-0.46154	1.5077	3.2923	5.5846	-5.3231	0.33846	4.7077	-5.6462	-0.83077	1.1231	0.90769	2.7846	6.6154	9.1385	1.1538	3.4154	1.3231	0.13846	4.4154	-1.4769	-6.5538	2.0308	-1.3538	6.4769
V-Left	14.615	8.5077	1.5231	1.8308	5.3231	-19.015	6.1846	0.98462	2.6	6.4462	-4.4769	13.846	4.7692	8.2	10.4	18.462	4.8923	4.9846	8.1231	9.5846	22.246	14.4	4.6923	13.092	4.7077
V-Left	-1.6615	8.4769	-9.6769	-8.8923	1.6308	-3.9077	12.538	-5.1385	-9.4462	-2.1692	-3.7385	1.5231	-2.8	2.4154	5.5231	-3.2769	-9.0462	-4.8308	-1.6	10.8	-4.2154	2.6615	-7.6769	-0.61538	-2.1385
V-Left	1.3538	-8.9077	10.877	8.4462	12.4	0.47692	3.5231	17.415	5.2923	11.846	-8.9538	13.431	3.1231	2.5538	4.7692	-7.7385	-3.2308	2.3538	-1.5231	3.8	-7.7385	0.75385	-13.431	6.3385	4.9538
V-Right	-2.9692	-11.169	-12.323	-3.9846	-4.2	-0.030769	-1.2923	-4.9385	-10.308	-11.154	-7.2154	-4.4462	-1.2769	-11.015	-8.5077	-2.9077	-2.3385	-1.8308	-0.98462	-3.3231	-7.2769	-4.8154	-2.4769	-3.1538	2.8462
V-Right	-6.4	-5.6462	-5.7692	-3.8	-1.1077	-1.1231	-4.3385	-4.6462	-0.092308	0.015385	3.5692	1.0462	-0.84615	-0.15385	-3.4615	3.3692	9.6154	3.2	3.8154	-2.5692	0.30769	7.3692	6.4615	6.8154	0.56923
V-Right	2.8769	10.815	2.0154	-3.5846	3.8615	0.8	-2.4308	-3.2923	1.5692	8.2308	-0.55385	-1.3231	-1.4615	-0.66154	3.2308	2.7385	3.1846	3.1538	0.13846	2.3385	3.0462	1.3231	2.1692	-8.88e-16	1.7846
V-Right	-1.7846	-2.7692	-13	-1.6923	-8.2923	-2.1385	-1.8154	-4.3231	-6.8615	-12.092	-1.6154	0.56923	-1.6308	-2.0308	-6.5231	1.1846	-1.2462	2.4769	-0.72308	0.092308	1.0615	-3.8154	1.3385	-0.23077	1.5385
V-Right	5.5538	-9.1538	-6.1077	-9.7538	-4.2154	2.4615	3.6923	-0.26154	1.6923	-5.9231	-3.1077	1.9385	0.70769	2.6	-5.2	-4.4	-0.55385	-0.27692	0.41538	2.6769	-12.723	-13.769	-14.169	-2.2308	-11.538
V-Right	-10.385	-13.492	-12.123	-7.2615	-0.50769	-3.6769	-9.1538	-5.7692	-10.185	-5.5077	-5.2308	-5.4769	-6.7385	-4.2615	4.2308	-8.3077	-4.6	-2.4462	-0.092308	-1.8923	-3.6308	-2.0154	-5.6	-1.7538	1.1231
V-Right	-0.030769	3.6923	-4.3692	-0.52308	2.4154	0.67692	4.2769	-1.0154	-3.5077	-9.0154	-0.13846	0.27692	-2	0.23077	-3.9846	10.754	-5.4308	1.4462	-2.3846	0.30769	-8.1385	-4.2	1.1692	-1.7538	-7.8615
V-Right	-0.95385	3.4923	-10.769	-11.908	-1.6308	-3.2462	-6.4462	-6.0154	-8.2923	-6.7077	5.6462	4.2923	1.0769	-2.3692	-3.0923	-0.18462	1.4	-1.3692	2.9538	5.1385	-0.61538	10.308	5.5846	3.0615	0.43077
V-Right	-9.5692	-3.1077	-7	-2.4462	-2.4923	-6.2769	-6.1231	-1.2154	0.12308	-2.5231	-8.0769	-5.6308	-2.9538	-2.8154	2.4	-12.862	3.9846	0.30769	0.10769	-3.7231	-18.662	5.3846	2.6308	1.6308	-2.5385
V-Right	0.24615	5.2615	0.2	-1.4769	-0.12308	-3.3692	-0.61538	1.8308	-1.5692	-1.5846	0.61538	-1.9231	-1.2	-4.2462	3.4615	2.5846	-3.2154	1.7846	-1.9692	3.3077	-4.9538	-5.4769	-2.9538	-2.8615	4.4308
V-Right	0.27692	-5.8154	-0.92308	-3.8923	-6.9692	-4.0308	-4.0923	-3.3385	-17.185	-13.585	-7.6615	-2.9385	-0.89231	-3.5692	-5.7846	-0.90769	-2.2	0.98462	-1.4154	2.1077	-4.7231	-3.9077	-0.78462	-1.6154	3.3385
V-Right	-2.3231	1.6308	-18.523	-14.092	-2.9692	3.6154	-0.90769	-2.5077	-2.1231	-6.3538	1.3385	-0.61538	-2.0154	-5.7846	-11.123	-1.3077	5.1231	4.8	-1.7077	-2.1385	-3.2615	5.6308	8.9385	3.1231	9.5692
V-Right	2.1231	-0.96923	-13.477	-6.0154	-8	-1.0154	5.4923	-5.9692	-4.9538	-3.9077	4.3077	-0.36923	-1.9077	-7.0462	-0.87692	3.6462	-1.9231	-4.4308	-4.9538	-1.5231	5.2462	8.3538	3.6	6.3538	-7.1538
V-Right	-3.4615	-5.2308	-2.7692	-3.3231	0.55385	2.7077	-3.1846	-5.0154	-3.8462	-4.2308	-5.0615	6.0923	-0.56923	-1.3538	-3.4769	-0.30769	-0.27692	-4.3231	-0.13846	-0.93846	-0.67692	-1.1385	-0.21538	-3.2308	1.4923
V-Right	2.8	14.185	9.5846	8.7231	2.4	-4.1692	-2.6923	-2.6154	2.7077	1.8923	-4.6769	-8.7846	-6.4462	-0.41538	-3.7538	-15.938	-6.9538	-8.9231	-15.446	-8.2769	-1.8	-15.246	-3.5538	-18.092	-6.5231
V-Right	3.5231	-4.6769	-2.5692	-4.1846	0.81538	1.8	-0.55385	0.49231	-1.9846	-7.8462	1.0615	0.84615	-1.8923	-1.6923	0.24615	-0.43077	2.4308	-3.3538	-6.5231	3.3692	2.7231	0.67692	0.61538	-0.41538	-2.4
V-Right	-2.4154	-0.70769	3.0923	-8.8154	-9.7077	-4.4769	-2.7077	-2.3077	-0.29231	-3.1846	-3.9846	-0.83077	-5.6615	-4.5538	-8.0154	-3.2308	-4.9846	-8.3692	3.1538	-2.8923	-11.338	-9.0154	-13.015	-5.1385	-5.3077
V-Right	0.76923	-1.8615	6.8462	11	4.6462	0.30769	2.4615	2.7385	5.5077	-1.7231	-3.3385	0.061538	-0.78462	10.615	2.0462	-14.354	-6.0769	-5.6769	5	-0.63077	-23.185	3.9077	-10.323	-5.0154	-1.9231

## Sheet: Visual-Only
	Position Number
	1	2	3	4	5
V-Left	0.076923	1.0154	-2.0615	0	3.0462
V-Left	-2.3077	-2.3231	-0.75385	-2.2462	1.5538
V-Left	-5.7538	0.27692	-1.1385	-0.16923	-1.9692
V-Left	-1.8769	-0.46154	-0.8	-1.4615	1.5846
V-Left	-0.16923	-0.36923	-2.5231	-1	0.27692
V-Left	0.92308	-1.2462	0.52308	-1.3538	-0.21538
V-Left	-0.56923	-0.55385	0.47692	-0.50769	-3.1538
V-Left	0.72308	0.015385	-0.55385	0.26154	-0.73846
V-Left	-3.6923	1.5077	-0.030769	0.32308	-0.15385
V-Left	0.26154	-0.58462	-0.92308	0.12308	-2.8
V-Left	1.2615	1.8462	-2.4	-0.83077	-1.3385
V-Left	0.46154	-1.4615	-1.2923	-0.92308	3.2
V-Left	0.73846	1.0923	0.092308	-0.98462	0.96923
V-Left	-1.5846	-0.24615	0.076923	-0.30769	-1.5538
V-Left	1.7692	0.046154	-3.2	1.2769	0.96923
V-Left	-0.44615	1.3077	-0.55385	-0.52308	0.076923
V-Left	-2.6769	-1.2923	1.6308	-1.4	7.2154
V-Left	-0.33846	6.0462	-3.8615	-3.6	1.4615
V-Right	2.4615	-2.2	-0.47692	1.4769	0.23077
V-Right	0.23077	-1.5692	0.12308	1.3692	6.1692
V-Right	0.64615	3.1538	0.41538	-0.73846	-1.3538
V-Right	1.3538	3.0308	-0.27692	5.6462	-0.061538
V-Right	-1.0769	0.061538	-1	-0.27692	-0.29231
V-Right	-1.5846	1.6308	-0.72308	-1.2615	3.9385
V-Right	3.5385	-1.4615	0.21538	1.0769	-2.4615
V-Right	1.2154	2.5846	1.6462	0.66154	3.3231
V-Right	-2.0462	-0.36923	-2.6308	-1.5077	-2.8462
V-Right	-1.1846	-2.8154	-2.2308	-1.5077	2.2308
V-Right	-0.49231	-0.32308	0.2	-0.69231	-0.50769
V-Right	-1.2923	1.1385	-0.98462	-0.27692	-0.55385
V-Right	1.2	-4.3846	-2.4154	2.2769	1.8462
V-Right	0.83077	-0.10769	0.67692	-0.10769	-1.1077
V-Right	-0.061538	-0.53846	0.30769	-1.4462	5.8308
V-Right	-1.4923	0.63077	-0.70769	-0.046154	4.8462
V-Right	-0.87692	-0.23077	0.33846	1.2462	-0.10769
V-Right	0.4	1.0462	1.3385	-0.69231	0.32308
